# Supplementary material for: Perfectionistic Children and Their Parents: Is There Room for an Intergenerational Transmission? A Study of a Clinical Sample of Italian Children and Their Parents
Source: Children (Basel). 2023 Feb 26;10(3):460. doi: 10.3390/children10030460 (PMC10047207; doi:10.3390/children10030460)
Supplement: Supplementary file 1 [file children-10-00460-s001.zip]

Archive with 1 entries (1 files):
- children-2193217-supplementary.pdf
